# Supplementary material for: Enhancing CAR-T cell metabolism to overcome hypoxic conditions in the brain tumor microenvironment
Source: JCI Insight. 2024 Feb 22;9(7):e177141. doi: 10.1172/jci.insight.177141 (PMC11128202; doi:10.1172/jci.insight.177141)
Supplement: Supporting data values [file jciinsight-9-177141-s011.xlsx]

## Sheet: Figure 1B
Glut1												on Day 21
	Brain tumor infiltrating CAR-T 1	Brain tumor infiltrating CAR-T 2	Brain tumor infiltrating CAR-T 3	Brain tumor infiltrating CAR-T 4	Brain tumor infiltrating CAR-T 5	CAR-T in spleen 1	CAR-T in spleen 2	CAR-T in spleen 3	CAR-T in spleen 4	CAR-T in spleen 5		Glut1	Brain tumor infiltrating CAR-T	CAR-T in spleen
day3	1483	1240	1351			1881	1836	1762					749	1734
day6	800	480	663			1067	992	1004					691	660
day9	381	357	423			1593	835	939					1062	1001
day12	904	1294	557	881	720	726	772	1095	980	996
day15	599	449	1835			1170	1270	1520				ATP5a	Brain tumor infiltrating CAR-T	CAR-T in spleen
day18	302	583	384			1158	1186	1206					8561	23785
day21	749	691	1062			1734	660	1001					7728	18203
													7762	21485
ATP5a
	Brain tumor infiltrating CAR-T 1	Brain tumor infiltrating CAR-T 2	Brain tumor infiltrating CAR-T 3	Brain tumor infiltrating CAR-T 4	Brain tumor infiltrating CAR-T 5	CAR-T in spleen 1	CAR-T in spleen 2	CAR-T in spleen 3	CAR-T in spleen 4	CAR-T in spleen 5
day3	21114	22408	22819			15112	14712	15499
day6	12006	13784	10261			15968	13288	16856
day9	12303	10302	11608			18362	16527	18673
day12	12593	16759	13445	13576	18196	20106	16540	14102	12520	17267
day15	10174	9217	9635			18130	19921	19688
day18	8844	9174	8628			18877	17052	18432
day21	8561	7728	7762			23785	18203	21485

## Sheet: Figure 1D
CD8+	tumor-infiltrating CD8+ cells				CD8+ cells in spleen
	IC CAR-T-treated	SC CAR-T-treated	IC non-treated	SC non-treated	IC tumor models	SC tumor models
	1782	456	3851	396	271	28.9
	635	173	2235	302	241	450
	2246	729	1064	1329	178	897
	1686	219	1034		444	771
	1625	301			-79.5	318
	2432				659	153
					394	156
					601	-21.7
					253	354
					568
					618
					271
CD4+	tumor-infiltrating CD4+ cells				CD4+ cells in spleen
	IC CAR-T-treated	SC CAR-T-treated	IC non-treated	SC non-treated	IC tumor models	SC tumor models
	857	449	958	322	48.2	5.79
	881	287	896	353	31.5	154
	686	360	881	691	254	71.3
	944	298	743		355	312
	809	149			70.6	104
	1386				-123	165
					281	14.5
					219	557
					205	128
					116
					122
					105
CD11b+	tumor-infiltrating CD11b+ cells				CD11b+ cells in spleen
	IC CAR-T-treated	SC CAR-T-treated	IC non-treated	SC non-treated	IC tumor models	SC tumor models
	1166	780	2021	422	128	50.5
	573	666	1166	262	89.2	113
	1635	729	2085	1000	124	91.1
	1205	219	1789		268	256
	1625	301			228	204
	2432				88	93.1
					199	-6.42
					252	-22
					201	96.7
					219
					157
					311

## Sheet: Figure 2B
Normoxia	Day2		Day6
	CAR-T	Tumor alone	CAR-T	Tumor alone
	6646	81330	2	51798
	5073	73842	2	58366
	4768	83108	0	55582
Hypoxia	Day2		Day6
	CAR-T	Tumor alone	CAR-T	Tumor alone
	1875	55265	49609	46891
	582	55144	44149	43704
	1712	55882	48694	45369

## Sheet: Figure 2D
	CAR-T without pre-treatment	+Met	+Rap	+Met+Rap	+2DG	+DCA	WT-T	Tumor alone
Day2	4558	3000	6033	5246	3204	2564	136026	170463
	4102	3492	7619	5171	3323	3248	144208	176278
	3785	4017	6401	4526	2868	2637	146313	166415
Day4	8609	14027	64654	3143	11932	11884	108881	101099
	8639	15467	62862	3055	9418	11446	103478	100996
	7983	12905	56578	3353	8098	11094	96679	80528
Day6	85977	97946	99386	15507	87830	97587	122210	93004
	93125	100102	100633	20671	89996	93957	116912	93755
	97379	96840	99365	16213	94907	97707	126541	101578

## Sheet: Figure 2E
	CAR-T without pre-treatment	+Met	+Rap	+Met+Rap
Ratio of p-AMPKɑ / total-AMPKɑ	0.195939	0.203655	0.123134	0.0857909
	0.141566	0.131111	0.0821326	0.0951807
	0.176524	0.166984	0.0957983	0.0895184
Ratio of p-s6 rp / total-s6 rp	0.620755	0.429864	0.409278	0.363348
	0.585593	0.646341	0.309259	0.392216
	0.505714	0.443689	0.341122	0.36383
Ratio of p-Akt / total-Akt	0.195939	0.203655	0.123134	0.0857909
	0.141566	0.131111	0.0821326	0.0951807
	0.176524	0.166984	0.0957983	0.0895184
Ratio of PGC-1ɑ / GAPDH	0.0197785	0.0311828	0.0909531	0.122672
	0.0137795	0.0208081	0.0386179	0.0677033
	0.020229	0.0367159	0.0554887	0.113158

## Sheet: Figure 2F
Time (minutes)	CAR-T without pre-treatment		+Met		+Rap		+Met+Rap				CAR-T without pre-treatment	+Met	+Rap	+Met+Rap
	Mean	SEM	Mean	SEM	Mean	SEM	Mean	SEM		Spare Respiratory Capacity	102.348	115.664	125.323	268.136
1.35	113.494	1.02136	61.223	5.40759	89.3581	1.43196	93.0207	2.38249			29.9701	232.199	103.141	176.757
8.03	113.271	1.78902	65.5149	4.63385	89.5177	2.97785	92.0798	3.71139			46.7288	72.3196	52.6539	203.168
14.73	113.109	2.12126	65.946	4.11077	89.1007	2.43469	93.5618	4.24627
21.43	113.536	2.91139	67.0673	3.45927	91.4202	1.59047	96.3239	4.52395
28.12	116.379	3.71955	68.3136	4.14058	93.4305	0.853094	99.2786	4.85009
34.82	119.987	4.4627	70.3256	5.12186	96.9063	0.756696	103.118	4.84673
41.77	20.3015	1.84814	13.2701	2.2382	11.7059	5.48821	18.5654	2.09193
48.45	24.591	2.4378	27.5661	6.90677	14.8453	5.58897	21.2575	1.83427
55.15	27.8227	2.19479	23.6158	2.45508	16.9499	6.64867	22.3994	2.20529
62.1	164.699	22.955	178.764	48.9301	188.07	20.2995	289.439	26.7146
68.82	179.67	26.3255	188.428	60.6372	190.612	22.1471	308.406	34.2812
75.52	177.821	27.3549	210.387	49.8244	189.196	18.9931	319.138	28.5887
82.47	21.3798	1.72043	5.67427	6.26812	2.88971	2.65311	10.5655	6.18399
89.17	23.5863	2.56573	9.36843	3.47235	11.543	3.58255	15.0114	4.04556
95.85	26.0992	1.30247	11.9075	2.39645	14.8822	4.13465	17.477	2.92574
102.8	26.5651	0.893948	12.714	1.6263	17.0111	3.99453	20.1131	2.91873
109.5	24.0696	4.50552	12.9095	1.81446	15.4042	3.91108	18.4821	2.67993
116.18	17.9112	3.94527	15.3134	4.38643	13.9804	3.87587	17.365	3.21359

## Sheet: Figure 2H
	CAR-T without pre-treatment	+Met	+Rap	+Met+Rap
CD8	3.41	3.42	54.9	59.7
	11.5	14.9	70.1	69.6
	17.2	15.9	72.3	69.5
CD4	19.6	24.1	72.5	73.6
	34.7	43.1	71.6	69.1
	55.8	58.7	79.7	79.4

## Sheet: Figure 3B
CAR-T without pre-treatment	+Met	+Rap	+Met+Rap	WT-T	Tumor alone
19529	31329	6144	261	24046	37993
33281	26996	7299	165	32816	28823
36948	19920	4839	163	38382	30494

## Sheet: Figure 3E
Time (minutes)	CAR without pre-treatment		+Rap		+Met+Rap				CAR without pre-treatment	+Rap	+Met+Rap
	Mean	SEM	Mean	SEM	Mean	SEM		Maximum Respiratory Capacity	27.4	20.1	39.5
1.35	-2.55575	5.28433	0.323385	2.56399	11.7173	5.88169			12.1	6.61	40.6
8.03	-0.962356	6.10861	3.95226	1.44691	11.7875	3.62438				16.4
14.73	-1.45023	4.94922	6.85139	2.19429	10.507	3.24256
21.42	-0.563682	3.92115	3.8221	5.47378	10.791	4.43629
28.12	4.47291	8.40862	5.33594	5.9685	12.6368	6.59466
34.8	3.8429	7.08547	5.26536	5.53753	12.2313	7.5858
41.75	7.86554	13.5285	7.74068	2.62013	3.24938	7.11787
48.43	7.30519	13.4632	8.11052	2.83672	2.32954	7.75466
55.13	2.40183	8.11558	8.04338	3.3891	3.87992	7.04221
62.08	27.1893	7.86029	33.9027	4.6407	59.7099	4.46241
68.78	31.5434	0.227337	35.4326	5.80578	61.7641	6.91958
75.47	28.8657	1.27685	34.959	3.22109	57.7862	2.60512
82.42	11.7878	7.90779	21.0584	1.82087	19.6698	3.95191
89.1	14.302	7.38172	24.6421	6.24867	23.2143	7.1182
95.8	14.3127	7.4474	29.2094	5.02289	24.1495	6.44719
102.75	13.2129	4.00444	31.1062	5.45579	28.291	8.3408
109.45	16.417	5.96249	30.108	4.87024	27.3898	9.51679
116.13	23.4553	13.9718	24.8815	5.30403	25.0434	11.5823

## Sheet: Figure 4B
Days after SB28EGFRvIII+ inoculation	LD alone	CAR without pre-treatment	+Met	+Rap	+Met+Rap
29	1
29	1
29			1
32	1
32	1
35	1		1
35	1	1
35	1
36	1
36	1
36	1		1
36			1
36		1
36		1
36		1
37		1
37		1
37		1
37		1
37		1
39			1
41		1	1
43				1
49				1
57				1
64				1
80			0	0	0
80			0	0	0
80			0	0	0
80			0	0	0
80				0	0
80				0	0
80					0
80					0
80					0
80					0

[truncated: 21 more sheets: Figure 4C, Figure 4F, Figure 4G, Figure 5 raw data, Figure 5C, Figure 5D, Figure 5E, Figure 6C, Figure 6D, Supplementary Figure 1B, Supplementary Figure 2B, Supplementary Figure 2C, Supplementary Figure 3, Supplementary Figure 4C, Supplementary Figure 5B, Supplementary Figure 5C, Supplementary Figure 6B, Supplementary Figure 7B, Supplementary Figure 7C, Supplementary Figure 8C …]
